# Supplementary material for: Current antibiotic resistance patterns of rare uropathogens: survey from Central European Urology Department 2011–2019
Source: BMC Urol. 2021 Apr 13;21:61. doi: 10.1186/s12894-021-00821-8 (PMC8042353; doi:10.1186/s12894-021-00821-8)
Supplement: Supplementary file 1 — Additional file 1. Tables S1-S6: Yearly antimicrobial resistance rates of uropathogens to different antibiotics. [file 12894_2021_821_MOESM1_ESM.xlsx]

## Sheet: Table S1
	Ampicillin				Amoxicillin/clavulanic acid				Piperacillin/tazobactam
Acinetobacter spp.	N	n			N	n			N	n
2011-2013	26	26	1		26	26	1		8	1	0.125
2014-2016	23	22	0.956522		20	19	0.95		12	3	0.25
2017-2019	24	21	0.875		25	21	0.84		16	2	0.125
Citrobacter spp.
2011-2013	19	15	0.789474		19	3	0.157895		0	0	NA
2014-2016	16	14	0.875		14	6	0.428571		4	0	0
2017-2019	23	21	0.913043		22	18	0.818182		12	1	0.0833333
Enterobacter spp.
2011	17	17	1		16	16	1		7	4	0.571429
2012	30	30	1		27	24	0.888889		11	8	0.727273
2013	22	20	0.909091		17	16	0.941176		9	4	0.444444
2014	15	15	1		15	15	1		4	0	0
2015	28	25	0.892857		28	22	0.785714		5	4	0.8
2016	27	27	1		26	24	0.923077		17	3	0.176471
2017	37	37	1		35	33	0.942857		22	4	0.181818
2018	29	28	0.965517		27	24	0.888889		14	0	0
2019	29	26	0.896552		28	20	0.714286		15	2	0.133333
p for trend			0.306155				0.0343592				< 0.0001
Morganella morganii
2011	14	14	1		14	14	1		3	0	0
2012	17	17	1		17	17	1		5	1	0.2
2013	18	18	1		17	17	1		10	0	0
2014	22	22	1		21	21	1		10	0	0
2015	20	20	1		20	20	1		10	1	0.1
2016	30	30	1		27	26	0.962963		15	2	0.133333
2017	16	14	0.875		16	13	0.8125		8	2	0.25
2018	28	27	0.964286		28	26	0.928571		16	4	0.25
2019	22	17	0.772727		22	15	0.681818		11	2	0.181818
p for trend			< 0.0001				< 0.0001				0.0572926
Providencia spp.
2011-2013	10	8	0.8		10	9	0.9		4	0	0
2014-2016	23	21	0.913043		22	17	0.772727		10	0	0
2017-2019	15	15	1		15	15	1		11	2	0.181818
Serratia spp.
2011-2013	26	26	1		25	24	0.96		16	3	0.1875
2014-2016	27	23	0.851852		25	21	0.84		14	2	0.142857
2017-2019	24	23	0.958333		23	20	0.869565		9	1	0.111111
Stenotrophomonas maltophilia
2011-2013	9	9	1		9	9	1		8	8	1
2014-2016	6	6	1		6	5	0.833333		5	4	0.8
2017-2019	8	6	0.75		7	5	0.714286		5	1	0.2

## Sheet: Table S2
	Cefuroxime				Cefotaxime				Ceftazidime				Cefepime
Acinetobacter spp.	N	n			N	n			N	n			N	n
2011-2013	26	26	1		26	18	0.692308		26	11	0.423077		8	1	0.125
2014-2016	23	20	0.869565		20	13	0.65		21	8	0.380952		11	3	0.272727
2017-2019	25	21	0.84		25	5	0.2		25	3	0.12		16	4	0.25
Citrobacter spp.
2011-2013	19	3	0.157895		19	0	0		19	0	0		0	0	NA
2014-2016	16	6	0.375		16	2	0.125		16	2	0.125		5	1	0.2
2017-2019	23	20	0.869565		22	1	0.0454545		23	1	0.0434783		12	1	0.0833333
Enterobacter spp.
2011	17	17	1		17	4	0.235294		17	4	0.235294		6	0	0
2012	30	30	1		28	7	0.25		28	7	0.25		11	7	0.636364
2013	22	22	1		18	4	0.222222		18	4	0.222222		6	3	0.5
2014	15	15	1		15	0	0		15	0	0		4	0	0
2015	28	28	1		28	6	0.214286		28	6	0.214286		6	3	0.5
2016	27	25	0.925926		26	3	0.115385		25	0	0		19	2	0.105263
2017	36	35	0.972222		35	12	0.342857		35	8	0.228571		22	4	0.181818
2018	28	24	0.857143		27	5	0.185185		27	4	0.148148		13	0	0
2019	30	22	0.733333		29	4	0.137931		29	1	0.0344828		14	0	0
p for trend			< 0.0001				0.735359				0.0519292				0.00056522
Morganella morganii
2011	14	14	1		14	1	0.0714286		14	1	0.0714286		4	1	0.25
2012	17	17	1		17	1	0.0588235		17	1	0.0588235		8	0	0
2013	18	18	1		17	1	0.0588235		17	1	0.0588235		9	1	0.111111
2014	22	22	1		21	0	0		21	0	0		10	0	0
2015	20	20	1		20	1	0.05		20	1	0.05		10	1	0.1
2016	30	28	0.933333		29	10	0.344828		28	9	0.321429		14	2	0.142857
2017	16	11	0.6875		16	3	0.1875		16	3	0.1875		9	1	0.111111
2018	28	23	0.821429		28	7	0.25		28	5	0.178571		16	3	0.1875
2019	22	14	0.636364		22	6	0.272727		22	4	0.181818		11	4	0.363636
p for trend			< 0.0001				0.00116507				0.017735				0.0595289
Providencia spp.
2011-2013	10	4	0.4		10	2	0.2		10	2	0.2		6	1	0.166667
2014-2016	23	9	0.391304		22	4	0.181818		22	3	0.136364		9	0	0
2017-2019	14	13	0.928571		15	3	0.2		14	2	0.142857		11	0	0
Serratia spp.
2011-2013	26	25	0.961538		25	3	0.12		26	1	0.0384615		17	1	0.0588235
2014-2016	27	24	0.888889		26	5	0.192308		26	1	0.0384615		13	0	0
2017-2019	24	19	0.791667		23	6	0.26087		23	4	0.173913		9	0	0
Stenotrophomonas maltophilia
2011-2013	8	8	1		9	9	1		8	8	1		9	9	1
2014-2016	6	6	1		6	5	0.833333		5	4	0.8		6	5	0.833333
2017-2019	8	7	0.875		8	3	0.375		8	2	0.25		5	1	0.2

## Sheet: Table S3
	Ciprofloxacin				Ofloxacin
Acinetobacter spp.	N	n			N	n
2011-2013	8	1	0.125		26	2	0.0769231
2014-2016	12	7	0.583333		21	6	0.285714
2017-2019	16	3	0.1875		15	3	0.2
Citrobacter spp.
2011-2013	0	0	NA		19	2	0.105263
2014-2016	5	2	0.4		15	4	0.266667
2017-2019	12	2	0.166667		18	2	0.111111
Enterobacter spp.
2011	7	2	0.285714		17	2	0.117647
2012	11	6	0.545455		29	4	0.137931
2013	10	4	0.4		22	1	0.0454545
2014	4	0	0		15	0	0
2015	6	3	0.5		28	2	0.0714286
2016	20	7	0.35		19	4	0.210526
2017	24	7	0.291667		24	4	0.166667
2018	14	2	0.142857		21	2	0.0952381
2019	15	4	0.266667		18	5	0.277778
p for trend			0.139393				0.130238
Morganella morganii
2011	4	1	0.25		14	2	0.142857
2012	8	3	0.375		17	4	0.235294
2013	10	3	0.3		18	5	0.277778
2014	11	5	0.454545		22	7	0.318182
2015	10	4	0.4		20	7	0.35
2016	15	7	0.466667		24	8	0.333333
2017	9	2	0.222222		8	2	0.25
2018	15	4	0.266667		16	3	0.1875
2019	11	3	0.272727		14	2	0.142857
p for trend			0.545929				0.848347
Providencia spp.
2011-2013	6	4	0.666667		10	5	0.5
2014-2016	11	6	0.545455		21	8	0.380952
2017-2019	10	0	0		8	1	0.125
Serratia spp.
2011-2013	17	3	0.176471		26	4	0.153846
2014-2016	14	4	0.285714		26	8	0.307692
2017-2019	10	3	0.3		15	5	0.333333
Stenotrophomonas maltophilia
2011-2013	8	5	0.625		8	3	0.375
2014-2016	6	4	0.666667		6	6	1
2017-2019	5	2	0.4		4	1	0.25

## Sheet: Table S4
	Gentamicin				Amikacin
Acinetobacter spp.	N	n			N	n
2011-2013	26	1	0.0384615		8	0	0
2014-2016	21	2	0.0952381		12	0	0
2017-2019	25	6	0.24		16	4	0.25
Citrobacter spp.
2011-2013	19	1	0.0526316		0	0
2014-2016	16	2	0.125		5	0	0
2017-2019	24	1	0.0416667		12	1	0.0833333
Enterobacter spp.
2011	17	1	0.0588235		7	0	0
2012	30	7	0.233333		11	0	0
2013	22	6	0.272727		10	0	0
2014	15	0	0		4	0	0
2015	28	4	0.142857		6	0	0
2016	27	6	0.222222		20	1	0.05
2017	37	11	0.297297		24	0	0
2018	29	1	0.0344828		14	0	0
2019	30	4	0.133333		15	1	0.0666667
p for trend			0.708451				0.314439
Morganella morganii
2011	14	0	0		4	0	0
2012	17	3	0.176471		8	0	0
2013	17	0	0		10	0	0
2014	22	2	0.0909091		11	0	0
2015	20	3	0.15		10	0	0
2016	30	6	0.2		14	0	0
2017	16	3	0.1875		9	0	0
2018	28	4	0.142857		16	1	0.0625
2019	21	2	0.0952381		11	3	0.272727
p for trend			0.252203				0.00630017
Providencia spp.
2011-2013	10	7	0.7		6	0	0
2014-2016	23	9	0.391304		11	0	0
2017-2019	15	0	0		11	0	0
Serratia spp.
2011-2013	26	1	0.0384615		17	2	0.117647
2014-2016	27	1	0.037037		13	1	0.0769231
2017-2019	24	3	0.125		10	0	0
Stenotrophomonas maltophilia
2011-2013	8	2	0.25		6	2	0.333333
2014-2016	6	2	0.333333		6	1	0.166667
2017-2019	8	2	0.25		5	1	0.2

## Sheet: Table S5
	Ertapenem				Meropenem				Imipenem
Acinetobacter spp.	N	n			N	n			N	n
2011-2013	8	5	0.625		8	0	0		8	0	0
2014-2016	12	5	0.416667		12	0	0		12	0	0
2017-2019	16	3	0.1875		16	2	0.125		16	2	0.125
Citrobacter spp.
2011-2013	0	0			0	0			0	0
2014-2016	5	0	0		5	0	0		5	0	0
2017-2019	11	1	0.0909091		12	0	0		12	1	0.0833333
Enterobacter spp.
2011	6	0	0		7	0	0		7	0	0
2012	9	3	0.333333		12	0	0		12	0	0
2013	10	0	0		10	0	0		10	0	0
2014	4	0	0		4	0	0		4	0	0
2015	6	0	0		6	0	0		6	0	0
2016	20	3	0.15		20	1	0.05		20	2	0.1
2017	24	4	0.166667		24	1	0.0416667		24	0	0
2018	14	1	0.0714286		14	0	0		14	0	0
2019	14	0	0		15	0	0		16	0	0
p for trend			0.561373				0.657941				0.890776
Morganella morganii
2011	4	0	0		4	0	0		4	0	0
2012	7	0	0		8	0	0		8	0	0
2013	10	0	0		10	0	0		10	0	0
2014	10	0	0		10	0	0		10	0	0
2015	10	0	0		10	0	0		10	0	0
2016	14	3	0.214286		15	0	0		15	0	0
2017	9	1	0.111111		9	0	0		9	0	0
2018	16	4	0.25		16	0	0		16	0	0
2019	11	4	0.363636		11	1	0.0909091		11	1	0.0909091
p for trend			0.000865693				0.148985				0.148985
Providencia spp.
2011-2013	5	0	0		6	0	0		6	0	0
2014-2016	11	0	0		11	0	0		11	0	0
2017-2019	11	0	0		11	0	0		11	0	0
Serratia spp.
2011-2013	14	1	0.0714286		17	0	0		17	0	0
2014-2016	14	0	0		14	0	0		14	0	0
2017-2019	10	3	0.3		10	0	0		10	0	0
Stenotrophomonas maltophilia
2011-2013	8	7	0.875		8	8	1		9	9	1
2014-2016	6	4	0.666667		6	4	0.666667		6	4	0.666667
2017-2019	5	1	0.2		5	0	0		5	0	0

## Sheet: Table S6
	Colistin				Nitrofurantoin				Cotrimoxazole
Acinetobacter spp.	N	n			N	n			N	n
2011-2013	2	0	0		26	24	0.923077		26	7	0.269231
2014-2016	3	1	0.333333		15	15	1		23	7	0.304348
2017-2019	1	1	1		16	13	0.8125		25	5	0.2
Citrobacter spp.
2011-2013	3	0	0		19	3	0.157895		19	1	0.0526316
2014-2016	2	0	0		11	3	0.272727		16	4	0.25
2017-2019	2	2	1		14	11	0.785714		24	1	0.0416667
Enterobacter spp.
2011	7	0	0		17	6	0.352941		16	2	0.125
2012	4	0	0		28	11	0.392857		30	11	0.366667
2013	1	0	0		21	7	0.333333		22	6	0.272727
2014	2	0	0		14	3	0.214286		15	2	0.133333
2015	0	0	NA		27	12	0.444444		28	5	0.178571
2016	3	1	0.333333		14	14	1		27	9	0.333333
2017	6	5	0.833333		22	22	1		37	10	0.27027
2018	0	0	NA		19	15	0.789474		29	2	0.0689655
2019	6	4	0.666667		19	17	0.894737		29	5	0.172414
p for trend							< 0.0001				0.206899
Morganella morganii
2011	1	1	1		12	12	1		14	3	0.214286
2012	1	1	1		16	16	1		17	6	0.352941
2013	2	2	1		17	17	1		18	8	0.444444
2014	0	0	NA		22	22	1		22	7	0.318182
2015	1	1	1		19	19	1		20	6	0.3
2016	7	5	0.714286		19	18	0.947368		31	11	0.354839
2017	1	1	1		13	10	0.769231		17	5	0.294118
2018	3	1	0.333333		14	14	1		28	4	0.142857
2019	1	1	1		13	11	0.846154		22	2	0.0909091
p for trend							0.00676471				0.0354162
Providencia spp.
2011-2013	0	0	NA		10	10	1		10	4	0.4
2014-2016	0	0	NA		16	15	0.9375		23	10	0.434783
2017-2019	2	1	0.5		9	8	0.888889		15	2	0.133333
Serratia spp.
2011-2013	2	2	1		26	24	0.923077		26	4	0.153846
2014-2016	1	0	0		23	20	0.869565		27	5	0.185185
2017-2019	2	2	1		18	15	0.833333		24	3	0.125
Stenotrophomonas maltophilia
2011-2013	5	2	0.4		7	7	1		9	0	0
2014-2016	1	1	1		5	5	1		6	1	0.166667
2017-2019	2	1	0.5		5	5	1		8	2	0.25
