# Supplementary material for: Current antibiotic resistance patterns of rare uropathogens: survey from Central European Urology Department 2011–2019
Source: BMC Urol. 2021 Apr 13;21:61. doi: 10.1186/s12894-021-00821-8 (PMC8042353; doi:10.1186/s12894-021-00821-8)
Supplement: Supplementary file 2 — Additional file 2. Table S7: Yearly numbers of isolates for each uropathogen in the in-patient and out-patient population. [file 12894_2021_821_MOESM2_ESM.xlsx]

## Sheet: Table S7
	Acinetobacter spp.				Citrobacter spp.				Enterobacter spp.				Morganella morganii				Providencia spp.				Serratia spp.				Stenotrophomonas maltophilia
	In-patients	Out-patients	Total		In-patients	Out-patients	Total		In-patients	Out-patients	Total		In-patients	Out-patients	Total		In-patients	Out-patients	Total		In-patients	Out-patients	Total		In-patients	Out-patients	Total
2011	4	8	12		1	4	5		7	11	18		8	6	14		2	2	4		1	3	4		3	1	4
2012	2	5	7		3	9	12		15	15	30		7	10	17		3	1	4		6	5	11		3	1	4
2013	4	3	7		1	1	2		12	11	23		13	5	18		0	4	4		5	6	11		1	1	2
2014	2	3	5		1	5	6		4	11	15		9	14	23		2	3	5		3	3	6		1	1	2
2015	1	6	7		0	5	5		9	20	29		7	13	20		3	6	9		3	9	12		2	1	3
2016	0	11	11		1	4	5		6	25	31		11	20	31		2	8	10		5	7	12		0	2	2
2017	3	7	10		1	5	6		11	26	37		5	12	17		0	1	1		3	5	8		1	2	3
2018	2	6	8		2	12	14		10	19	29		5	23	28		5	5	10		2	7	9		2	3	5
2019	3	4	7		1	4	5		10	28	38		12	14	26		3	3	6		3	6	9		1	1	2
Total	21	53	74		11	49	60		84	166	250		77	117	194		20	33	53		31	51	82		14	13	27
